# Supplementary material for: A Three-Dimensional Collagen-Elastin Scaffold for Heart Valve Tissue Engineering
Source: Bioengineering (Basel). 2018 Aug 28;5(3):69. doi: 10.3390/bioengineering5030069 (PMC6165002; doi:10.3390/bioengineering5030069)
Supplement: Supplementary file 1 [file bioengineering-05-00069-s001.zip]

Archive with 1 entries (1 files):
- bioengineering-337285-SI.avi
